# Supplementary material for: Identifying multispecies synchrony in response to environmental covariates
Source: Ecol Evol. 2016 Nov 4;6(23):8515–25. doi: 10.1002/ece3.2518 (PMC5167035; doi:10.1002/ece3.2518)
Supplement: Supplementary file 2 [file ECE3-6-8515-s002.tex]

\section{Appendix 1}

\subsection{Detecting synchrony to measured covariates}
Below we outline the RJMCMC algorithm for detecting synchrony in response to measured covariates.

\noindent \textbf{STEP 1: Update the parameters}
\begin{enumerate}
\item[i)] Assume that at iteration $t$ we are in model $m$, with model parameters $\boldsymbol \theta_m$.  We update parameters $\boldsymbol \theta_m$ conditional on model $m$ using a single update Metropolis-Hastings algorithm.
\end{enumerate}

\noindent \textbf{STEP 2: Update the model}
\begin{enumerate}
\item[i)] Conditional on the parameter values, we propose to move to an alternative model denoted $m'$. \\ Initially, we select one of the regression covariate parameters or Tweedie variance parameters with equal probability, denoted $\theta_{j,m}$.  For the remainder of this iteration we concern ourselves with this parameter only.
\item[ii)] We then choose with probability $\frac{1}{2}$, whether we are going to split or merge groups of species.  
\item[(a)] If we choose to split an existing group of species, moving from model $m$ to $m'$, where model $m'$ has one greater number of unique values for one of the model parameters that can be shared:
\begin{enumerate}
\item[] Assume parameter $\theta_{j,m}$ currently has $n^*$ unique values, where $1 \leq n^*\leq n_s$ and $n_s$ is the total number of species under consideration.  One of these subsets of species with the same parameter value, denoted $\{\boldsymbol S_h\}$, is selected with equal probability from the $n^*$ possible subsets.  Let $\theta_{j,m}\{\boldsymbol S_h\}$ be of length $|\boldsymbol S_h|$. Then if $|\boldsymbol S_h|=1$, we automatically reject the move and move to iteration $t+1$, with the model remaining model $m$.
\item[] If $|\boldsymbol S_h|>1$, we split $\boldsymbol S_h$ into two mutually exclusive subsets denoted $\boldsymbol S_{h1}$ and $\boldsymbol S_{h2}$, with $2^{|\boldsymbol S_{h}|-1}-1$ possible combinations. We simulate $u\sim q(.)$ and set $\theta_{j,m}\{\boldsymbol S_{h1}\}'=\theta_{j,m}\{\boldsymbol S_h\}+u$ and $\theta_{j,m}\{\boldsymbol S_{h2}\}'=\theta_{j,m}\{\boldsymbol S_h\}-u$.  Thus, model $m'$ has $n^* + 1$ unique values from parameter $\theta_{j,m'}$.  The acceptance probability is then min$(1,A)$, where:	
\begin{equation}
A=\frac{\pi(\boldsymbol\theta_{m}',m'|\boldsymbol y)P(m|m')\left | J \right |}{\pi(\boldsymbol\theta_{m},m|\boldsymbol y)P(m'|m)q(u)}\nonumber
\end{equation}

and $|J|=2$, $P(m'|m)= 1/n^*\times 1/\left(2^{|\boldsymbol S_{h}|-1}-1\right)$ and $P(m|m')={n^*+1 \choose 2}^{-1}$.

\end{enumerate}
\item[(b)] If we choose to merge two existing groups of species, we propose to move from model $m'$ to model $m$:
\begin{enumerate}
\item[] Suppose we are currently in model $m'$ and there are currently $n^*+1$ groups with unique values for this parameter.  If there are no groups to merge, we automatically reject this move and move to iteration $t+1$. 
\item[] Else, we randomly choose two of these groups denoted $\boldsymbol S_{h_1}'$ and $\boldsymbol S_{h_2}'$. We set $\boldsymbol\theta_{j,m}\{\boldsymbol S_{h}\}=\left(\boldsymbol \theta_{j,m'}\{\boldsymbol S_{h_1}\}'+\boldsymbol \theta_{j,m'}\{\boldsymbol S_{h_2}\}'\right)/2$ and $u=\frac{1}{2}\left(\boldsymbol \theta_{j,m'}\{\boldsymbol S_{h_1}\}'-\boldsymbol \theta_{j,m'}\{\boldsymbol S_{h_2}\}'\right)$.
\item[] The acceptance probability is then equal to the reciprocal of $A$ defined above.
\end{enumerate}

\item[iii)] Increase the iteration number by one and repeat the first four steps until the required number of iterations has been achieved.
\end{enumerate}


\section{Appendix 2}

Here we include results from the analysis of the three tit species where the parameters $\phi$ and $p$ are assumed constant across all three species for comparison.  The greatest differences observed were in the asynchronous coal tit random effect variance, and hence the ICC$_{ct}$ coefficient.  There was also some changes in the posterior model probabilities associated with the northing and suburban/rural coefficients.


\begin{table}
\renewcommand{\arraystretch}{1.2}
\begin{center}
\caption{Blue tit, great tit and coal tit multi-species model. Intercept and density-dependence parameters are species-specific, with the reversible jump algorithm used to test for synchrony across the three species for all other regression covariate parameters.  Posterior means and 95\% symmetric credible intervals are presented.} % No interaction, \beta_s, \gamma_s. btgtct.all.s
\label{tab:spdrj}
\begin{tabular}{cccc}
\toprule
Parameter & Covariate & Posterior mean & 95\%CI \\
\midrule
$\alpha\{bt\}$ & Intercept & -0.0343 & (-0.0410,-0.0269) \\
$\alpha\{gt\}$ & Intercept & -0.0273 & (-0.0335,-0.0202) \\
$\alpha\{ct\}$ & Intercept & -0.0419 & (-0.0524,-0.0320) \\
$\beta_1\{bt\}$ & Northing & -0.0075 & (-0.0142,-0.0003) \\
$\beta_{1}\{gt\}$ & Northing & -0.0078 & (-0.0140,-0.0009) \\
$\beta_{1}\{ct\}$ & Northing & 0.0022 & (-0.0122,0.0207) \\
$\beta_{2}\{bt\}$ & Easting & -0.0096 & (-0.0161,-0.0028) \\
$\beta_{2}\{gt\}$ & Easting & -0.0096 & (-0.0161,-0.0028) \\
$\beta_{2}\{ct\}$ & Easting & -0.0358 & (-0.0506,-0.0220) \\
$\beta_{3}\{bt\}$ & Sub/rur & -0.0160 & (-0.0227,-0.0090) \\
$\beta_{3}\{gt\}$ & Sub/rur & -0.0158 & (-0.0229,-0.0079) \\
$\beta_{3}\{ct\}$ & Sub/rur & -0.0128 & (-0.0215,-0.0011) \\
$\nu_{bt,bt}$ & Dens dep & -0.0249 & (-0.0282,-0.0213) \\
$\nu_{gt,gt}$ & Dens dep & -0.0287 & (-0.0325,-0.0249) \\
$\nu_{ct,ct}$ & Dens dep & -0.0443 & (-0.0493,-0.0368) \\
$\gamma_{1}\{bt\}$ & Sparrowhawk & -0.0020 & (-0.0067,0.0025) \\
$\gamma_{1}\{gt\}$ & Sparrowhawk & -0.0015 & (-0.0066,0.0035) \\
$\gamma_{1}\{ct\}$ & Sparrowhawk & 0.0209 & (0.0131,0.0283) \\
$\gamma_{2}\{bt\}$ & Collared dove & -0.0022 & (-0.0054,0.0014) \\
$\gamma_{2}\{gt\}$ & Collared dove & -0.0022 & (-0.0054,0.0014) \\
$\gamma_{2}\{ct\}$ & Collared dove & 0.0136 & (0.0057,0.0211) \\
$\gamma_{3}\{bt\}$ & Ground frost & 0.0167 & (0.0120,0.0221) \\
$\gamma_{3}\{gt\}$ & Ground frost & 0.0138 & (0.0091,0.0192) \\
$\gamma_{3}\{ct\}$ & Ground frost & 0.0140 & (0.0091,0.0197) \\
\midrule
$\phi$ & - & 0.2437  & (0.2385,0.2489)  \\
$p$ & - & 1.2112 & (1.2044,1.2183) \\
\bottomrule
\end{tabular}
\end{center}
\end{table}


\begin{table}
\renewcommand{\arraystretch}{1.2}
\begin{center}
\caption{Blue tit, great tit and coal tit multi-species model. Posterior means and 95\% symmetric credible intervals for the random effect variances and synchrony coefficeints.} % No interaction, \beta_s, \gamma_s. btgtct.all.s
\label{tab:spdrj}
\begin{tabular}{ccc}
\toprule
Parameter & Posterior mean & 95\%CI \\
\midrule
$\sigma_{\epsilon}^{2}$ & 0.0046 & (0.0040,0.0053) \\
$\sigma_{bt}^{2}$  & 0.0004 & (0.0002,0.0007) \\
$\sigma_{gt}^{2}$  & 0.0003 & (0.0002,0.0005) \\
$\sigma_{ct}^{2}$ & 0.0066 & (0.0051,0.0085) \\
\midrule
ICC$_{bt}$ & 0.919 & (0.873,0.937) \\
ICC$_{gt}$ & 0.935 & (0.895,0.950) \\
ICC$_{ct}$ & 0.414 & (0.341,0.445) \\
\bottomrule
\end{tabular}
\end{center}
\end{table}


\begin{table}[ht]
\renewcommand{\arraystretch}{1.2}
\begin{center}
\caption{Marginal posterior probabilities for the sharing of the time-invariant covariate parameters $\boldsymbol \beta$ from the model in Table \ref{tab:spdrj}, corresponding to the time-invariant covariates.  $\{bt,gt\}$, for example, corresponds to the model where the coefficient is shared across blue tit and great tit.}
\label{tab:spdbfsbet}
\resizebox*{\textwidth}{!}{%
\begin{tabular}{cccccc}
\toprule
\multicolumn{2}{c}{Northing} & \multicolumn{2}{c}{Easting} & \multicolumn{2}{c}{Sub/rur}\\
Model & MPP & Model & MPP & Model & MPP \\
\midrule
$\{bt,gt\},\{ct\}$ & 0.493 & $\{bt,gt\},\{ct\}$ & 0.988 & $\{gt,ct\},\{bt\}$ & 0.566 \\
$\{gt,ct\},\{bt\}$ & 0.397 & $\{bt\}\{gt\},\{ct\}$ & 0.012 & $\{bt,gt\},\{ct\}$ & 0.388 \\
$\{bt,ct\},\{gt\}$ & 0.103 &  &  & $\{bt,ct\},\{gt\}$ & 0.044 \\
$\{bt\},\{gt\},\{ct\}$ & 0.007 &  &  & $\{bt\},\{gt\},\{ct\}$ & 0.003 \\
\bottomrule
\end{tabular}}
\end{center}
\end{table}


\begin{table}[ht]
\renewcommand{\arraystretch}{1.2}
\begin{center}
\caption{Marginal posterior probabilities for from the model in Table \ref{tab:spdrj}, corresponding to the time-varying covariates $\boldsymbol\gamma$.  $\{bt,gt\}$, for example, corresponds to the model where the coefficient is shared across blue tit and great tit.}
\label{tab:spdbfsgam}
\resizebox*{\textwidth}{!}{%
\begin{tabular}{cccccc}
\toprule
\multicolumn{2}{c}{Sparrowhawk} & \multicolumn{2}{c}{Collared Dove} & \multicolumn{2}{c}{Ground frost}\\
Model & MPP & Model & MPP & Model & MPP \\
\midrule
$\{bt,gt\},\{ct\}$ & 0.892 & $\{bt,gt\},\{ct\}$ & 0.989 & $\{gt,ct\},\{bt\}$ & 0.902 \\
$\{bt\},\{gt\},\{ct\}$ & 0.108 & $\{bt\},\{gt\},\{ct\}$ & 0.011 & $\{bt,ct\},\{gt\}$ & 0.097 \\
 &  &  &  & $\{bt\},\{gt\},\{ct\}$ & 0.001 \\
\bottomrule
\end{tabular}}
\end{center}
\end{table}

%--------------------------------------------------------------------
